# Supplementary material for: Cryo-EM structures of Na+-pumping NADH-ubiquinone oxidoreductase from Vibrio cholerae
Source: Nat Commun. 2022 Jul 26;13:4082. doi: 10.1038/s41467-022-31718-1 (PMC9325719; doi:10.1038/s41467-022-31718-1)
Supplement: Supplementary file 5 — Source Data [file 41467_2022_31718_MOESM5_ESM.xlsx]

## Sheet: Supplementary Fig. 4_gel image
Source data of Supplementary Figure 4: Entire gel images of the purified Na+-NQR
		CBB stain						FMN

## Sheet: Supplementary Fig.4_assay
Source data of Supplementary Fig.4: UQ1 oxidoreductase activity of the purified Na+-NQR
Time (sec)	Abs 280
0	-0.002
1	-0.003
2	-0.002
3	-0.002
4	-0.003
5	-0.003
6	-0.003
7	-0.003
8	-0.002
9	-0.003
10	-0.002
11	-0.003
12	-0.003
13	-0.003
14	-0.003
15	-0.002
16	-0.004
17	-0.003
18	-0.002
19	-0.003
20	-0.002
21	-0.003
22	-0.004
23	-0.225
24	-10
25	-10
26	0.237
27	0.295
28	0.295
29	0.292
30	0.292
31	0.289
32	0.287
33	0.286
34	0.284
35	0.281
36	0.281
37	0.278
38	0.277
39	0.274
40	0.273
41	0.272
42	0.27
43	0.269
44	0.265
45	0.266
46	0.262
47	0.263
48	0.261
49	0.258
50	0.259
51	0.255
52	0.256
53	0.253
54	0.252
55	0.25
56	0.248
57	0.248
58	0.246
59	0.245
60	0.243
61	0.241
62	0.241
63	0.238
64	0.237
65	0.237
66	0.235
67	0.233
68	0.232
69	0.23
70	0.231
71	0.23
72	0.226
73	0.226
74	0.225
75	0.222
76	0.222
77	0.222
78	0.219
79	0.219
80	0.217
81	0.215
82	0.214
83	0.214
84	0.213
85	0.211
86	0.211
87	0.208
88	0.207
89	0.208
90	0.205
91	0.204
92	0.204
93	0.202
94	0.422
95	-10
96	-10
97	-10
98	0.141
99	0.187
100	0.198
101	0.199
102	0.199
103	0.198
104	0.198
105	0.198
106	0.198
107	0.198
108	0.197
109	0.199
110	0.198
111	0.197
112	0.198
113	0.197
114	0.198
115	0.198
116	0.198
117	0.196
118	0.198
119	0.198
120	0.196
121	0.197
122	0.197
123	0.196
124	0.196
125	0.197
126	0.198
127	0.196
128	0.197
129	0.197
130	0.197
131	0.196
132	0.197
133	0.197
134	0.196
135	0.197
136	0.198
137	0.196
138	0.196
139	0.198
140	0.196
141	0.197
142	0.197
143	0.195
144	0.196
145	0.196
146	0.196
147	0.196
148	0.195
149	0.196
150	0.196
151	0.196
152	0.195
153	0.197
154	0.197
155	0.194
156	0.196
157	0.196
158	0.196
159	0.197
160	0.196
